# Supplementary material for: Older Age and Abnormal Pulmonary Ventilation Function Do Not Increase the Risk of Pulmonary Hemorrhage Caused by CT-Guided Percutaneous Core Needle Biopsy
Source: Can Respir J. 2022 Aug 5;2022:5238177. doi: 10.1155/2022/5238177 (PMC9410978; doi:10.1155/2022/5238177)
Supplement: Supplementary Materials — Supplementary Table 1: variables of total PCNBs with and without pulmonary hemorrhage. Supplementary Table 2: variables of elderly patients with and without pulmonary hemorrhage. Supplementary Table 3: variables of young patients with and without pulmonary hemorrhage. [file 5238177.f1.zip]

Archive with 3 entries (3 files):
- 5238177.f1/Supplementary Table 1.docx
- 5238177.f1/Supplementary Table 2.docx
- 5238177.f1/Supplementary Table 3.docx
